# Supplementary material for: Phenotypic and genotypic antimicrobial resistance in Escherichia coli strains isolated from household dogs in Chile
Source: Front Vet Sci. 2023 Aug 16;10:1233127. doi: 10.3389/fvets.2023.1233127 (PMC10467275; doi:10.3389/fvets.2023.1233127)
Supplement: Supplementary file 1 [file Table_1.xlsx]

## Sheet: Sheet 1
	AMP		AMC		LEX		CPD		CFO		CAZ		CTF		IMI		AMK		GEN		CIP		ENR		MAR		DOX		NIT		CHL		TRS			Antimicrobial resistance genes
ID	CMI	Int	CMI	Int	CMI	Int	CMI	Int	CMI	Int	CMI	Int	CMI	Int	CMI	Int	CMI	Int	CMI	Int	CMI	Int	CMI	Int	CMI	Int	CMI	Int	CMI	Int	CMI	Int	CMI	Int		blaTEM	blaCTX-M	qnrB	qnrS	aac(6')Ib	aac(6')Ib-cr	intl1	intl2
1	≥ 32	R	8	S	16	R	0.5	S	≤ 0,5	S	≤ 0,12	S	≤ 1	S	≤ 0,25	S	≤ 2	S	≤ 1	S	1	S	1	I	≤ 0,5	S	1	S	≤ 16	S	4	S	≤ 20	S		+	-	+	-	-	-	-	-
2	4	S	4	S	8	R	≤ 0,25	S	≤ 0,5	S	≤ 0,12	S	≤ 1	S	≤ 0,25	S	≤ 2	S	≤ 1	S	0.5	S	1	I	≤ 0,5	S	1	S	≤ 16	S	4	S	≤ 20	S		-	-	+	-	-	-	-	-
3	4	S	4	S	8	R	0.5	S	1	S	≤ 0,12	S	≤ 1	S	≤ 0,25	S	≤ 2	S	≤ 1	S	≤ 0,06	S	≤ 0,12	S	≤ 0,5	S	2	S	≤ 16	S	16	I	≤ 20	S		-	-	-	-	-	-	-	-
4	4	S	4	S	8	R	≤ 0,25	S	≤ 0,5	S	≤ 0,12	S	≤ 1	S	≤ 0,25	S	≤ 2	S	≤ 1	S	0.5	S	1	I	≤ 0,5	S	1	S	≤ 16	S	8	S	≤ 20	S		+	-	+	-	-	-	-	-
5	≤ 2	S	≤ 2	S	8	R	0.5	S	≤ 0,5	S	≤ 0,12	S	≤ 1	S	≤ 0,25	S	≤ 2	S	≤ 1	S	≤ 0,06	S	≤ 0,12	S	≤ 0,5	S	2	S	≤ 16	S	16	I	≤ 20	S		-	-	-	-	-	-	-	-
6	8	S	4	S	8	R	1	S	2	S	1	S	≤ 1	S	≤ 0,25	S	≤ 2	S	≤ 1	S	≤ 0,06	S	≤ 0,12	S	≤ 0,5	S	2	S	≤ 16	S	16	I	≤ 20	S		-	-	-	-	-	-	-	-
7	≤ 2	S	≤ 2	S	8	R	≤ 0,25	S	≤ 0,5	S	≤ 0,12	S	≤ 1	S	≤ 0,25	S	≤ 2	S	≤ 1	S	≤ 0,06	S	≤ 0,12	S	≤ 0,5	S	1	S	≤ 16	S	4	S	≤ 20	S		-	-	-	-	-	-	-	-
8	≥ 32	R	8	S	8	R	≤ 0,25	S	≤ 0,5	S	≤ 0,12	S	≤ 1	S	≤ 0,25	S	≤ 2	S	≥ 16	R	≥ 4	R	≥ 4	R	≥ 4	R	1	S	≤ 16	S	16	I	≤ 20	S		+	-	-	-	-	-	-	-
9	≥ 32	R	4	S	≥ 64	R	≥ 8	R	≥ 8	R	8	I	≥ 8	R	≤ 0,25	S	≤ 2	S	≤ 1	S	0.5	S	0.5	S	≤ 0,5	S	1	S	≤ 16	S	4	S	≤ 20	S		-	+	-	+	-	-	-	-
10	≥ 32	R	8	S	8	R	≤ 0,25	S	≤ 0,5	S	≤ 0,12	S	≤ 1	S	≤ 0,25	S	≤ 2	S	≥ 16	R	≥ 4	R	≥ 4	R	≥ 4	R	1	S	≤ 16	S	16	I	≤ 20	S		-	-	-	-	-	-	-	-
11	≥ 32	R	4	S	8	R	≤ 0,25	S	≤ 0,5	S	≤ 0,12	S	≤ 1	S	≤ 0,25	S	≤ 2	S	≤ 1	S	≤ 0,06	S	1	I	≤ 0,5	S	≥ 16	R	≤ 16	S	≥ 64	R	≤ 20	S		+	-	+	-	-	-	-	-
12	≥ 32	R	4	S	≥ 64	R	≥ 8	R	≥ 8	R	8	I	≥ 8	R	≤ 0,25	S	≤ 2	S	≤ 1	S	0.5	S	0.25	S	≤ 0,5	S	1	S	≤ 16	S	4	S	≤ 20	S		-	+	-	+	-	-	-	-
13	≥ 32	R	8	S	≥ 64	R	≥ 8	R	≥ 8	R	0.5	S	≥ 8	R	≤ 0,25	S	≤ 2	S	≤ 1	S	≥ 4	R	≥ 4	R	≥ 4	R	≥ 16	R	≤ 16	S	4	S	≤ 20	S		-	+	-	-	-	-	-	-
14	≥ 32	R	4	S	≥ 64	R	≥ 8	R	≥ 8	R	0.5	S	≥ 8	R	≤ 0,25	S	≤ 2	S	≤ 1	S	≥ 4	R	≥ 4	R	≥ 4	R	≥ 16	R	≤ 16	S	4	S	≤ 20	S		-	+	-	-	-	-	-	-
15	≥ 32	R	16	R	≥ 64	R	≥ 8	R	≥ 8	R	4	S	≥ 8	R	≤ 0,25	S	≤ 2	S	≤ 1	S	≤ 0,06	S	≤ 0,12	S	≤ 0,5	S	1	S	≤ 16	S	16	I	≤ 20	S		-	+	-	-	-	-	-	-
16	≥ 32	R	8	S	≥ 64	R	≥ 8	R	≥ 8	R	0.5	S	≥ 8	R	≤ 0,25	S	≤ 2	S	≤ 1	S	≤ 0,06	S	≤ 0,12	S	≤ 0,5	S	1	S	≤ 16	S	4	S	≥ 320	R		-	+	-	-	-	-	-	-
17	≥ 32	R	8	S	≥ 64	R	≥ 8	R	≥ 8	R	0.5	S	≥ 8	R	≤ 0,25	S	≤ 2	S	≤ 1	S	≤ 0,06	S	≤ 0,12	S	≤ 0,5	S	1	S	≤ 16	S	8	S	≤ 20	S		-	+	-	-	-	-	-	-
18	≥ 32	R	16	R	16	R	2	S	4	I	0.25	S	2	S	≤ 0,25	S	≤ 2	S	≤ 1	S	1	S	1	I	1	S	2	S	≤ 16	S	16	I	≤ 20	S		-	-	+	-	-	-	-	-
19	≥ 32	R	≥ 32	R	≥ 64	R	≥ 8	R	≥ 8	R	8	I	≥ 8	R	≤ 0,25	S	≤ 2	S	≤ 1	S	0.5	S	0.5	S	≤ 0,5	S	1	S	≤ 16	S	8	S	≥ 320	R		-	-	-	-	-	-	-	-
20	≥ 32	R	≥ 32	R	≥ 64	R	≥ 8	R	≥ 8	R	32	R	≥ 8	R	≤ 0,25	S	≤ 2	S	≤ 1	S	0.5	S	0.5	S	≤ 0,5	S	1	S	≤ 16	S	8	S	≤ 20	S		-	-	-	-	-	-	-	-
21	≥ 32	R	≥ 32	R	≥ 64	R	≥ 8	R	≥ 8	R	32	R	≥ 8	R	≤ 0,25	S	≤ 2	S	≤ 1	S	≤ 0,06	S	≤ 0,12	S	≤ 0,5	S	2	S	≤ 16	S	16	I	≤ 20	S		-	-	-	-	-	-	-	-
22	≤ 2	S	≤ 2	S	8	R	≤ 0,25	S	≤ 0,5	S	≤ 0,12	S	≤ 1	S	≤ 0,25	S	≤ 2	S	≤ 1	S	≥ 4	R	≥ 4	R	≥ 4	R	8	I	≤ 16	S	≥ 64	R	≤ 20	S		-	-	-	-	-	-	-	-
23	≥ 32	R	≥ 32	R	≥ 64	R	≥ 8	R	≥ 8	R	32	R	≥ 8	R	≤ 0,25	S	≤ 2	S	≤ 1	S	≤ 0,06	S	≤ 0,12	S	≤ 0,5	S	1	S	≤ 16	S	16	I	≤ 20	S		-	-	-	-	-	-	-	-
24	≤ 2	S	≤ 2	S	8	R	≤ 0,25	S	≤ 0,5	S	≤ 0,12	S	≤ 1	S	≤ 0,25	S	≤ 2	S	≤ 1	S	≥ 4	R	≥ 4	R	≥ 4	R	≥ 16	R	≤ 16	S	≥ 64	R	≤ 20	S		-	-	-	-	-	-	-	-
25	≤ 2	S	≤ 2	S	8	R	≤ 0,25	S	≤ 0,5	S	≤ 0,12	S	≤ 1	S	≤ 0,25	S	≤ 2	S	≤ 1	S	1	S	1	I	≤ 0,5	S	1	S	≤ 16	S	16	I	≤ 20	S		-	-	+	-	-	-	-	-
26	16	R	≤ 2	S	≤ 4	S	≤ 0,25	S	≤ 0,5	S	≤ 0,12	S	≤ 1	S	≤ 0,25	S	≤ 2	S	≤ 1	S	≤ 0,06	S	≤ 0,12	S	≤ 0,5	S	1	S	≤ 16	S	≤ 2	S	≤ 20	S		-	-	-	-	-	-	-	-
27	≤ 2	S	≤ 2	S	8	R	≤ 0,25	S	≤ 0,5	S	≤ 0,12	S	≤ 1	S	≤ 0,25	S	≤ 2	S	≤ 1	S	≤ 0,06	S	≤ 0,12	S	≤ 0,5	S	1	S	≤ 16	S	8	S	≤ 20	S		-	-	-	-	-	-	-	-
28	≥ 32	R	16	R	8	R	1	S	2	S	0.25	S	≤ 1	S	≤ 0,25	S	≤ 2	S	≤ 1	S	≤ 0,06	S	≤ 0,12	S	≤ 0,5	S	2	S	≤ 16	S	16	I	≤ 20	S		-	-	-	-	-	-	+	-
29	≤ 2	S	≤ 2	S	8	R	≤ 0,25	S	≤ 0,5	S	≤ 0,12	S	≤ 1	S	≤ 0,25	S	≤ 2	S	≤ 1	S	≤ 0,06	S	≤ 0,12	S	≤ 0,5	S	≤ 0,5	S	≤ 16	S	4	S	≤ 20	S		-	-	-	-	-	-	-	-
30	≤ 2	S	≤ 2	S	8	R	≤ 0,25	S	≤ 0,5	S	≤ 0,12	S	≤ 1	S	≤ 0,25	S	≤ 2	S	≤ 1	S	0.5	S	1	I	≤ 0,5	S	1	S	≤ 16	S	8	S	≤ 20	S		-	-	+	-	-	-	-	-
31	≥ 32	R	8	S	≥ 64	R	≥ 8	R	≥ 8	R	2	S	≥ 8	R	≤ 0,25	S	≤ 2	S	4	I	≥ 4	R	≥ 4	R	≥ 4	R	≥ 16	R	≤ 16	S	≥ 64	R	≤ 20	S		-	+	-	-	-	-	-	-
32	16	R	8	S	16	R	2	S	4	I	0.5	S	2	S	≤ 0,25	S	≤ 2	S	≤ 1	S	≥ 4	R	≥ 4	R	≥ 4	R	1	S	≤ 16	S	16	I	≤ 20	S		-	-	-	-	-	-	-	-
33	≤ 2	S	≤ 2	S	16	R	≤ 0,25	S	≤ 0,5	S	≤ 0,12	S	≤ 1	S	≤ 0,25	S	≤ 2	S	≤ 1	S	0.5	S	1	I	≤ 0,5	S	1	S	≤ 16	S	4	S	≤ 20	S		-	-	-	+	-	-	-	-
34	≥ 32	R	16	R	8	R	≤ 0,25	S	≤ 0,5	S	≤ 0,12	S	≤ 1	S	≤ 0,25	S	≤ 2	S	≤ 1	S	≤ 0,06	S	≤ 0,12	S	≤ 0,5	S	1	S	≤ 16	S	4	S	≤ 20	S		+	-	-	-	-	-	-	-
35	≥ 32	R	≥ 32	R	≥ 64	R	≥ 8	R	≥ 8	R	32	R	≥ 8	R	≤ 0,25	S	≤ 2	S	≤ 1	S	≤ 0,06	S	≤ 0,12	S	≤ 0,5	S	1	S	≤ 16	S	4	S	≤ 20	S		-	-	-	-	-	-	-	-
36	≥ 32	R	8	S	8	R	0.5	S	1	S	≤ 0,12	S	≤ 1	S	≤ 0,25	S	≤ 2	S	≤ 1	S	≤ 0,06	S	≤ 0,12	S	≤ 0,5	S	≥ 16	R	≤ 16	S	16	I	≥ 320	R		-	-	-	-	-	-	-	-
37	≤ 2	S	≤ 2	S	8	R	≤ 0,25	S	≤ 0,5	S	≤ 0,12	S	≤ 1	S	≤ 0,25	S	≤ 2	S	≤ 1	S	≤ 0,06	S	≤ 0,12	S	≤ 0,5	S	1	S	≤ 16	S	16	I	≤ 20	S		-	+	-	-	-	-	-	-
38	≥ 32	R	≤ 2	S	16	R	≤ 0,25	S	≤ 0,5	S	≤ 0,12	S	≤ 1	S	≤ 0,25	S	≤ 2	S	≤ 1	S	≤ 0,06	S	≤ 0,12	S	≤ 0,5	S	≥ 16	R	≤ 16	S	8	S	≤ 20	S		-	-	-	-	-	-	-	-
39	≥ 32	R	≥ 32	R	8	R	1	S	2	S	0.5	S	≤ 1	S	≤ 0,25	S	8	I	≥ 16	R	≥ 4	R	≥ 4	R	≥ 4	R	≥ 16	R	≤ 16	S	16	I	≥ 320	R		-	-	-	-	+		-	-
40	≥ 32	R	16	R	8	R	0.5	S	1	S	≤ 0,12	S	≤ 1	S	≤ 0,25	S	≤ 2	S	≥ 16	R	≤ 0,06	S	≤ 0,12	S	≤ 0,5	S	1	S	≤ 16	S	16	I	≤ 20	S		+	-	-	-	-	-	-	-
41	≤ 2	S	≤ 2	S	8	R	≤ 0,25	S	≤ 0,5	S	≤ 0,12	S	≤ 1	S	≤ 0,25	S	≤ 2	S	≤ 1	S	0.5	S	1	I	≤ 0,5	S	2	S	≤ 16	S	16	I	≤ 20	S		-	-	+	-	-	-	-	-
42	≤ 2	S	≤ 2	S	8	R	≤ 0,25	S	≤ 0,5	S	≤ 0,12	S	≤ 1	S	≤ 0,25	S	≤ 2	S	≤ 1	S	0.5	S	1	I	≤ 0,5	S	8	I	≤ 16	S	4	S	≤ 20	S		-	-	+	-	-	-	-	-
43	≥ 32	R	4	S	≥ 64	R	≥ 8	R	≥ 8	R	≥ 64	R	≥ 8	R	≤ 0,25	S	≤ 2	S	≤ 1	S	≤ 0,06	S	≤ 0,12	S	≤ 0,5	S	1	S	≤ 16	S	4	S	≤ 20	S		-	+	-	-	-	-	-	-
44	≥ 32	R	8	S	16	R	0.5	S	≤ 0,5	S	≤ 0,12	S	≤ 1	S	≤ 0,25	S	≤ 2	S	≤ 1	S	1	S	1	I	1	S	8	I	≤ 16	S	4	S	≥ 320	R		+	-	-	+	-	-	+	-
45	≥ 32	R	≥ 32	R	≥ 64	R	≥ 8	R	≥ 8	R	32	R	≥ 8	R	≤ 0,25	S	≤ 2	S	≤ 1	S	≤ 0,06	S	≤ 0,12	S	≤ 0,5	S	1	S	≤ 16	S	16	I	≤ 20	S		-	-	-	-	-	-	-	-
46	≥ 32	R	8	S	8	R	0.5	S	1	S	≤ 0,12	S	≤ 1	S	≤ 0,25	S	≤ 2	S	≤ 1	S	1	S	≥ 4	R	1	S	≥ 16	R	≤ 16	S	≥ 64	R	≥ 320	R		-	-	+	-	-	-	-	-
47	≥ 32	R	≤ 2	S	≥ 64	R	0.5	S	1	S	≤ 0,12	S	4	I	≤ 0,25	S	≤ 2	S	≤ 1	S	≤ 0,06	S	≤ 0,12	S	≤ 0,5	S	1	S	≤ 16	S	16	I	≤ 20	S		-	-	-	-	-	-	-	-
48	≤ 2	S	≤ 2	S	8	R	≤ 0,25	S	≤ 0,5	S	≤ 0,12	S	≤ 1	S	≤ 0,25	S	≤ 2	S	≤ 1	S	1	S	1	I	1	S	≥ 16	R	≤ 16	S	≥ 64	R	≤ 20	S		-	-	-	-	-	-	-	-
49	≥ 32	R	8	S	≥ 64	R	≥ 8	R	≥ 8	R	1	S	≥ 8	R	≤ 0,25	S	≤ 2	S	≤ 1	S	0.5	S	0.5	S	≤ 0,5	S	8	I	≤ 16	S	≥ 64	R	≤ 20	S		+	+	-	+	-	-	+	-
50	≥ 32	R	8	S	≥ 64	R	≥ 8	R	≥ 8	R	2	S	≥ 8	R	≤ 0,25	S	≤ 2	S	≤ 1	S	≤ 0,06	S	0.5	S	≤ 0,5	S	≥ 16	R	≤ 16	S	≥ 64	R	≤ 20	S		-	+	-	+	-	-	+	-
51	≥ 32	R	16	R	≥ 64	R	≥ 8	R	≥ 8	R	0.5	S	≥ 8	R	≤ 0,25	S	≤ 2	S	≤ 1	S	0.5	S	1	I	≤ 0,5	S	≥ 16	R	≤ 16	S	≥ 64	R	≤ 20	S		-	+	-	+	-	-	-	-
52	≥ 32	R	8	S	≥ 64	R	≥ 8	R	≥ 8	R	0.5	S	≥ 8	R	≤ 0,25	S	≤ 2	S	≤ 1	S	0.5	S	1	I	≤ 0,5	S	≥ 16	R	≤ 16	S	≥ 64	R	≤ 20	S		-	+	-	+	-	-	-	-
53	8	S	4	S	16	R	2	S	2	S	0.5	S	≤ 1	S	≤ 0,25	S	≤ 2	S	≤ 1	S	≤ 0,06	S	≤ 0,12	S	≤ 0,5	S	1	S	≤ 16	S	16	I	≤ 20	S		-	-	-	-	-	-	-	-
54	4	S	4	S	8	R	0.5	S	1	S	≤ 0,12	S	≤ 1	S	≤ 0,25	S	≤ 2	S	≤ 1	S	≤ 0,06	S	≤ 0,12	S	≤ 0,5	S	1	S	≤ 16	S	4	S	≤ 20	S		+	+	-	+	-	-	+	-
55	4	S	4	S	8	R	0.5	S	1	S	≤ 0,12	S	≤ 1	S	≤ 0,25	S	≤ 2	S	≤ 1	S	≤ 0,06	S	≤ 0,12	S	≤ 0,5	S	2	S	≤ 16	S	16	I	≤ 20	S		-	-	-	-	-	-	-	-
56	≥ 32	R	8	S	8	R	0.5	S	1	S	≤ 0,12	S	≤ 1	S	≤ 0,25	S	≤ 2	S	≤ 1	S	≤ 0,06	S	≤ 0,12	S	≤ 0,5	S	≥ 16	R	≤ 16	S	16	I	≥ 320	R		-	-	-	-	-	-	+	-
57	≥ 32	R	4	S	≥ 64	R	≥ 8	R	≥ 8	R	8	I	≥ 8	R	≤ 0,25	S	≤ 2	S	≤ 1	S	≤ 0,06	S	≤ 0,12	S	≤ 0,5	S	1	S	≤ 16	S	8	S	≤ 20	S		-	+	-	-	-	-	-	-
58	≥ 32	R	8	S	≥ 64	R	≥ 8	R	≥ 8	R	4	S	≥ 8	R	≤ 0,25	S	≤ 2	S	≤ 1	S	≤ 0,06	S	≤ 0,12	S	≤ 0,5	S	1	S	≤ 16	S	≥ 64	R	≤ 20	S		-	+	-	-	-	-	-	-
59	≥ 32	R	4	S	≥ 64	R	≥ 8	R	≥ 8	R	0.5	S	≥ 8	R	≤ 0,25	S	≤ 2	S	≤ 1	S	≤ 0,06	S	≤ 0,12	S	≤ 0,5	S	1	S	≤ 16	S	≥ 64	R	≤ 20	S		-	+	-	-	-	-	-	-
60	≤ 2	S	≤ 2	S	16	R	≤ 0,25	S	≤ 0,5	S	≤ 0,12	S	≤ 1	S	≤ 0,25	S	≤ 2	S	≤ 1	S	0.5	S	1	I	≤ 0,5	S	1	S	≤ 16	S	16	I	≤ 20	S		-	-	+	-	-	-	-	-
61	≤ 2	S	≤ 2	S	8	R	≤ 0,25	S	≤ 0,5	S	≤ 0,12	S	≤ 1	S	≤ 0,25	S	≤ 2	S	≤ 1	S	≤ 0,06	S	≤ 0,12	S	≤ 0,5	S	1	S	≤ 16	S	4	S	≤ 20	S		-	-	-	-	-	-	-	-
62	8	S	8	S	8	R	≤ 0,25	S	1	S	0.25	S	≤ 1	S	≤ 0,25	S	≤ 2	S	≤ 1	S	1	S	1	I	1	S	≥ 16	R	≤ 16	S	≥ 64	R	≤ 20	S		-	-	-	-	-	-	-	-
63	≤ 2	S	≤ 2	S	16	R	0.5	S	≤ 0,5	S	≤ 0,12	S	≤ 1	S	≤ 0,25	S	≤ 2	S	≤ 1	S	≤ 0,06	S	≤ 0,12	S	≤ 0,5	S	1	S	≤ 16	S	8	S	≤ 20	S		+	-	-	-	-	-	-	-
64	≥ 32	R	4	S	8	R	≤ 0,25	S	≤ 0,5	S	≤ 0,12	S	≤ 1	S	≤ 0,25	S	≤ 2	S	≤ 1	S	≤ 0,06	S	≤ 0,12	S	≤ 0,5	S	1	S	≤ 16	S	4	S	≤ 20	S		+	-	-	-	-	-	-	-
65	≥ 32	R	8	S	8	R	≤ 0,25	S	≤ 0,5	S	0.25	S	≤ 1	S	≤ 0,25	S	≤ 2	S	≤ 1	S	0.5	S	1	I	1	S	≥ 16	R	32	S	≥ 64	R	≥ 320	R		-	-	+	-	-	-	-	-
66	≤ 2	S	≤ 2	S	8	R	≤ 0,25	S	≤ 0,5	S	≤ 0,12	S	≤ 1	S	≤ 0,25	S	≤ 2	S	≤ 1	S	0.5	S	0.5	S	≤ 0,5	S	≤ 0,5	S	≤ 16	S	4	S	≤ 20	S		-	-	-	-	-	-	-	-
67	≥ 32	R	8	S	8	R	≤ 0,25	S	≤ 0,5	S	≤ 0,12	S	≤ 1	S	≤ 0,25	S	≤ 2	S	≤ 1	S	≥ 4	R	≥ 4	R	≥ 4	R	≤ 0,5	S	≤ 16	S	≤ 2	S	≤ 20	S		+	-	-	-	-	-	-	-
68	≤ 2	S	≤ 2	S	8	R	≤ 0,25	S	≤ 0,5	S	≤ 0,12	S	≤ 1	S	≤ 0,25	S	≤ 2	S	≤ 1	S	0.5	S	1	I	≤ 0,5	S	1	S	≤ 16	S	8	S	≤ 20	S		-	-	+	-	-	-	-	-
69	≤ 2	S	≤ 2	S	8	R	≤ 0,25	S	≤ 0,5	S	≤ 0,12	S	≤ 1	S	≤ 0,25	S	≤ 2	S	≤ 1	S	1	S	1	I	1	S	1	S	≤ 16	S	8	S	≤ 20	S		-	-	+	-	-	-	-	-
70	≥ 32	R	8	S	8	R	≤ 0,25	S	≤ 0,5	S	≤ 0,12	S	≤ 1	S	≤ 0,25	S	≤ 2	S	≤ 1	S	≤ 0,06	S	≤ 0,12	S	≤ 0,5	S	1	S	≤ 16	S	8	S	≤ 20	S		+	-	-	-	-	-	-	-
71	≥ 32	R	8	S	8	R	≤ 0,25	S	≤ 0,5	S	≤ 0,12	S	≤ 1	S	≤ 0,25	S	≤ 2	S	≤ 1	S	≤ 0,06	S	≤ 0,12	S	≤ 0,5	S	1	S	≤ 16	S	8	S	≤ 20	S		-	-	-	-	-	-	-	-
72	≥ 32	R	8	S	≥ 64	R	≥ 8	R	≥ 8	R	0.5	S	≥ 8	R	≤ 0,25	S	≤ 2	S	≤ 1	S	≤ 0,06	S	≤ 0,12	S	≤ 0,5	S	1	S	≤ 16	S	8	S	≤ 20	S		+	+	-	-	-	-	-	-
73	≥ 32	R	4	S	≤ 4	S	≤ 0,25	S	≤ 0,5	S	≤ 0,12	S	≤ 1	S	≤ 0,25	S	≤ 2	S	≤ 1	S	≤ 0,06	S	≤ 0,12	S	≤ 0,5	S	4	S	≤ 16	S	≤ 2	S	≤ 20	S		-	-	-	-	-	-	-	-
74	≤ 2	S	≤ 2	S	≤ 4	S	≤ 0,25	S	≤ 0,5	S	≤ 0,12	S	≤ 1	S	≤ 0,25	S	≤ 2	S	≤ 1	S	0.5	S	1	I	≤ 0,5	S	1	S	≤ 16	S	8	S	≤ 20	S		-	-	+	-	-	-	-	-
75	≤ 2	S	≤ 2	S	≤ 4	S	≤ 0,25	S	≤ 0,5	S	≤ 0,12	S	≤ 1	S	≤ 0,25	S	≤ 2	S	≤ 1	S	0.5	S	1	I	≤ 0,5	S	1	S	≤ 16	S	4	S	≤ 20	S		-	-	+	-	-	-	-	-
76	8	S	8	S	8	R	≤ 0,25	S	1	S	0.25	S	≤ 1	S	≤ 0,25	S	≤ 2	S	≤ 1	S	0.5	S	1	I	1	S	≥ 16	R	≤ 16	S	8	S	≥ 320	R		-	-	-	+	-	-	-	-
77	≥ 32	R	8	S	8	R	≤ 0,25	S	≤ 0,5	S	≤ 0,12	S	≤ 1	S	≤ 0,25	S	≤ 2	S	≤ 1	S	≤ 0,06	S	≤ 0,12	S	≤ 0,5	S	≥ 16	R	≤ 16	S	≥ 64	R	≤ 20	S		+	-	-	-	-	-	-	-
78	≥ 32	R	8	S	8	R	≤ 0,25	S	≤ 0,5	S	≤ 0,12	S	≤ 1	S	≤ 0,25	S	≤ 2	S	≤ 1	S	≥ 4	R	≥ 4	R	≥ 4	R	≥ 16	R	≤ 16	S	≥ 64	R	≤ 20	S		-	-	-	+	-	-	-	-
79	≥ 32	R	8	S	8	R	0.5	S	2	S	0.5	S	≤ 1	S	≤ 0,25	S	≤ 2	S	≤ 1	S	0.5	S	1	I	1	S	≥ 16	R	≤ 16	S	≥ 64	R	≤ 20	S		+	-	-	+	-	-	-	-
80	≥ 32	R	8	S	≥ 64	R	≥ 8	R	≥ 8	R	4	S	≥ 8	R	≤ 0,25	S	≤ 2	S	≤ 1	S	≥ 4	R	≥ 4	R	≥ 4	R	2	S	≤ 16	S	16	I	≤ 20	S		+	+	+	+	-	-	+	-
81	≥ 32	R	8	S	16	R	0.5	S	2	S	0.5	S	≤ 1	S	≤ 0,25	S	≤ 2	S	≤ 1	S	1	S	1	I	1	S	≥ 16	R	≤ 16	S	≥ 64	R	≥ 320	R		+	-	+	-	-	-	-	-
82	≥ 32	R	8	S	≥ 64	R	≥ 8	R	≥ 8	R	4	S	≥ 8	R	≤ 0,25	S	≤ 2	S	≤ 1	S	≤ 0,06	S	≤ 0,12	S	≤ 0,5	S	1	S	≤ 16	S	8	S	≤ 20	S		-	+	-	-	-	-	-	-
83	≥ 32	R	8	S	≤ 4	S	≤ 0,25	S	≤ 0,5	S	≤ 0,12	S	≤ 1	S	≤ 0,25	S	≤ 2	S	≤ 1	S	0.5	S	1	I	≤ 0,5	S	≥ 16	R	32	S	≥ 64	R	≤ 20	S		-	-	+	-	-	-	-	-
84	≥ 32	R	8	S	8	R	≤ 0,25	S	≤ 0,5	S	≤ 0,12	S	≤ 1	S	≤ 0,25	S	≤ 2	S	≤ 1	S	0.5	S	1	I	≤ 0,5	S	≥ 16	R	32	S	≥ 64	R	≤ 20	S		+	-	+	-	-	-	-	-
85	≥ 32	R	4	S	8	R	≤ 0,25	S	≤ 0,5	S	≤ 0,12	S	≤ 1	S	≤ 0,25	S	≤ 2	S	≤ 1	S	≤ 0,06	S	≤ 0,12	S	≤ 0,5	S	1	S	≤ 16	S	≥ 64	R	≤ 20	S		+	-	-	-	-	-	-	-
86	≥ 32	R	8	S	≥ 64	R	≥ 8	R	≥ 8	R	0.5	S	≥ 8	R	≤ 0,25	S	≤ 2	S	≤ 1	S	≤ 0,06	S	≤ 0,12	S	≤ 0,5	S	1	S	≤ 16	S	≥ 64	R	≤ 20	S		-	+	-	-	-	-	-	-
87	≥ 32	R	8	S	8	R	≤ 0,25	S	≤ 0,5	S	≤ 0,12	S	≤ 1	S	≤ 0,25	S	≤ 2	S	≤ 1	S	1	S	1	I	≤ 0,5	S	≥ 16	R	≤ 16	S	≥ 64	R	≤ 20	S		+	-	+	+	-	-	-	-
88	≤ 2	S	≤ 2	S	8	R	≤ 0,25	S	≤ 0,5	S	≤ 0,12	S	≤ 1	S	≤ 0,25	S	≤ 2	S	≤ 1	S	0.5	S	1	I	≤ 0,5	S	1	S	≤ 16	S	4	S	≤ 20	S		-	-	+	-	-	-	-	-
89	≤ 2	S	≤ 2	S	8	R	≤ 0,25	S	≤ 0,5	S	≤ 0,12	S	≤ 1	S	≤ 0,25	S	≤ 2	S	≤ 1	S	0.5	S	1	I	≤ 0,5	S	1	S	≤ 16	S	4	S	≤ 20	S		-	-	+	-	-	-	-	-
90	8	S	8	S	8	R	0.5	S	1	S	0.25	S	≤ 1	S	≤ 0,25	S	≤ 2	S	≤ 1	S	1	S	1	I	1	S	≥ 16	R	≤ 16	S	16	I	≥ 320	R		-	-	-	+	-	-	+	-
91	≤ 2	S	≤ 2	S	8	R	≤ 0,25	S	≤ 0,5	S	≤ 0,12	S	≤ 1	S	≤ 0,25	S	≤ 2	S	≤ 1	S	0.5	S	1	I	≤ 0,5	S	1	S	≤ 16	S	8	S	≤ 20	S		-	-	+	-	-	-	-	-
92	≤ 2	S	≤ 2	S	8	R	≤ 0,25	S	≤ 0,5	S	≤ 0,12	S	≤ 1	S	≤ 0,25	S	≤ 2	S	≤ 1	S	0.5	S	1	I	≤ 0,5	S	1	S	≤ 16	S	4	S	≤ 20	S		-	-	+	-	-	-	-	-
93	≥ 32	R	≥ 32	R	≥ 64	R	≥ 8	R	≥ 8	R	8	I	4	I	≤ 0,25	S	≤ 2	S	≤ 1	S	0.5	S	0.5	S	≤ 0,5	S	1	S	≤ 16	S	16	I	≤ 20	S		-	-	-	-	-	-	-	-
94	≥ 32	R	≥ 32	R	≥ 64	R	≥ 8	R	≥ 8	R	32	R	≥ 8	R	≤ 0,25	S	≤ 2	S	≤ 1	S	0.5	S	1	I	≤ 0,5	S	1	S	≤ 16	S	16	I	≤ 20	S		-	-	+	-	-	-	-	-
95	≥ 32	R	≥ 32	R	≥ 64	R	≥ 8	R	≥ 8	R	32	R	≥ 8	R	≤ 0,25	S	≤ 2	S	≤ 1	S	0.5	S	1	I	≤ 0,5	S	1	S	≤ 16	S	16	I	≤ 20	S		-	-	+	-	-	-	-	-
96	≤ 2	S	≤ 2	S	≤ 4	S	≤ 0,25	S	≤ 0,5	S	≤ 0,12	S	≤ 1	S	≤ 0,25	S	≤ 2	S	≤ 1	S	0.5	S	1	I	≤ 0,5	S	1	S	≤ 16	S	4	S	≤ 20	S		-	-	+	-	-	-	-	-
97	≥ 32	R	8	S	16	R	2	S	2	S	≤ 0,12	S	≤ 1	S	≤ 0,25	S	≤ 2	S	≤ 1	S	≥ 4	R	≥ 4	R	≥ 4	R	≥ 16	R	≤ 16	S	16	I	≥ 320	R		-	-	-	-	-	-	-	-
98	≥ 32	R	8	S	8	R	0.5	S	2	S	0.5	S	≤ 1	S	≤ 0,25	S	≤ 2	S	≤ 1	S	≥ 4	R	≥ 4	R	≥ 4	R	≥ 16	R	≤ 16	S	16	I	≤ 20	S		-	-	-	-	-	-	-	-
99	≥ 32	R	8	S	≥ 64	R	≥ 8	R	≥ 8	R	4	S	≥ 8	R	≤ 0,25	S	≤ 2	S	≤ 1	S	≤ 0,06	S	≤ 0,12	S	≤ 0,5	S	1	S	≤ 16	S	4	S	≤ 20	S		-	+	-	-	-	-	-	-
100	≥ 32	R	8	S	≥ 64	R	≥ 8	R	≥ 8	R	8	I	≥ 8	R	≤ 0,25	S	≤ 2	S	≤ 1	S	≥ 4	R	≥ 4	R	≥ 4	R	1	S	≤ 16	S	8	S	≥ 320	R		-	+	-	-	-	-	-	-
101	≤ 2	S	≤ 2	S	8	R	≤ 0,25	S	≤ 0,5	S	≤ 0,12	S	≤ 1	S	≤ 0,25	S	≤ 2	S	≤ 1	S	≤ 0,06	S	≤ 0,12	S	≤ 0,5	S	1	S	≤ 16	S	8	S	≤ 20	S		-	-	-	-	-	-	-	-
102	≥ 32	R	16	R	8	R	≤ 0,25	S	1	S	≤ 0,12	S	≤ 1	S	≤ 0,25	S	≤ 2	S	≤ 1	S	≤ 0,06	S	≤ 0,12	S	≤ 0,5	S	1	S	≤ 16	S	8	S	≤ 20	S		+	-	-	-	-	-	-	-
103	≥ 32	R	≥ 32	R	≥ 64	R	≥ 8	R	≥ 8	R	8	I	≥ 8	R	≤ 0,25	S	≤ 2	S	≤ 1	S	≥ 4	R	≥ 4	R	≥ 4	R	1	S	≤ 16	S	8	S	≤ 20	S		-	-	-	-	-	-	-	-
104	≥ 32	R	8	S	≥ 64	R	≥ 8	R	≥ 8	R	8	I	≥ 8	R	≤ 0,25	S	≤ 2	S	≤ 1	S	≥ 4	R	≥ 4	R	≥ 4	R	1	S	≤ 16	S	8	S	≥ 320	R		+	+	-	-	-	-	+	-
105	≥ 32	R	4	S	≥ 64	R	≥ 8	R	≥ 8	R	8	I	≥ 8	R	≤ 0,25	S	≤ 2	S	≤ 1	S	≥ 4	R	≥ 4	R	≥ 4	R	1	S	≤ 16	S	8	S	≥ 320	R		+	+	-	-	-	-	+	-
106	≥ 32	R	8	S	8	R	≤ 0,25	S	≤ 0,5	S	≤ 0,12	S	≤ 1	S	≤ 0,25	S	≤ 2	S	≤ 1	S	0.5	S	1	I	1	S	≥ 16	R	≤ 16	S	≥ 64	R	≤ 20	S		-	-	-	+	-	-	-	-
107	≥ 32	R	16	R	≥ 64	R	≥ 8	R	2	S	0.5	S	≤ 1	S	≤ 0,25	S	≤ 2	S	≤ 1	S	≤ 0,06	S	≤ 0,12	S	≤ 0,5	S	1	S	≤ 16	S	4	S	≤ 20	S		-	-	-	-	-	-	-	-
108	≥ 32	R	8	S	8	R	≤ 0,25	S	≤ 0,5	S	≤ 0,12	S	≤ 1	S	≤ 0,25	S	≤ 2	S	≤ 1	S	≤ 0,06	S	≤ 0,12	S	≤ 0,5	S	8	I	≤ 16	S	4	S	≤ 20	S		-	-	-	-	-	-	-	-
109	8	S	4	S	16	R	≤ 0,25	S	1	S	≤ 0,12	S	≤ 1	S	≤ 0,25	S	≤ 2	S	≤ 1	S	0.5	S	1	I	≤ 0,5	S	≥ 16	R	≤ 16	S	16	I	≤ 20	S		-	-	+	-	-	-	-	-
110	≥ 32	R	8	S	16	R	0.5	S	1	S	≤ 0,12	S	≤ 1	S	≤ 0,25	S	≤ 2	S	≤ 1	S	0.5	S	1	I	≤ 0,5	S	≥ 16	R	≤ 16	S	8	S	≤ 20	S		-	-	+	-	-	-	-	-
111	≤ 2	S	≤ 2	S	8	R	≤ 0,25	S	≤ 0,5	S	≤ 0,12	S	≤ 1	S	≤ 0,25	S	≤ 2	S	≤ 1	S	0.5	S	1	I	≤ 0,5	S	1	S	≤ 16	S	4	S	≤ 20	S		-	-	+	-	-	-	-	-
112	≥ 32	R	≥ 32	R	≥ 64	R	≥ 8	R	≥ 8	R	8	I	≥ 8	R	≤ 0,25	S	≤ 2	S	≥ 16	R	≥ 4	R	≥ 4	R	≥ 4	R	≥ 16	R	≤ 16	S	≥ 64	R	≥ 320	R		-	-	-	-	-	-	-	-
113	≥ 32	R	8	S	8	R	≤ 0,25	S	≤ 0,5	S	≤ 0,12	S	≤ 1	S	≤ 0,25	S	≤ 2	S	≥ 16	R	0.5	S	1	I	≤ 0,5	S	1	S	≤ 16	S	4	S	≥ 320	R		-	-	-	+	-	-	-	-
114	≥ 32	R	4	S	≥ 64	R	≥ 8	R	≥ 8	R	4	S	≥ 8	R	≤ 0,25	S	≤ 2	S	≤ 1	S	≤ 0,06	S	≤ 0,12	S	≤ 0,5	S	1	S	≤ 16	S	16	I	≤ 20	S		-	+	-	-	-	-	-	-
115	≥ 32	R	8	S	≥ 64	R	≥ 8	R	≥ 8	R	0.5	S	≥ 8	R	≤ 0,25	S	≤ 2	S	≤ 1	S	≤ 0,06	S	≤ 0,12	S	≤ 0,5	S	1	S	≤ 16	S	8	S	≤ 20	S		+	+	-	-	-	-	-	-
116	≤ 2	S	≤ 2	S	≤ 4	S	≤ 0,25	S	1	S	≤ 0,12	S	≤ 1	S	≤ 0,25	S	≤ 2	S	≤ 1	S	0.5	S	1	I	≤ 0,5	S	1	S	≤ 16	S	≥ 64	R	≤ 20	S		-	-	+	-	-	-	-	-
117	≤ 2	S	≤ 2	S	≤ 4	S	≤ 0,25	S	≤ 0,5	S	≤ 0,12	S	≤ 1	S	≤ 0,25	S	≤ 2	S	≤ 1	S	0.5	S	1	I	1	S	1	S	≤ 16	S	≥ 64	R	≤ 20	S		-	-	+	-	-	-	-	-
118	≤ 2	S	≤ 2	S	8	R	≤ 0,25	S	≤ 0,5	S	≤ 0,12	S	≤ 1	S	≤ 0,25	S	≤ 2	S	≤ 1	S	0.5	S	1	I	1	S	1	S	≤ 16	S	16	I	≤ 20	S		-	-	+	-	-	-	-	-
119	≥ 32	R	4	S	16	R	≤ 0,25	S	≤ 0,5	S	≤ 0,12	S	≤ 1	S	≤ 0,25	S	≤ 2	S	≤ 1	S	≤ 0,06	S	≤ 0,12	S	≤ 0,5	S	≥ 16	R	≤ 16	S	4	S	≤ 20	S		-	-	-	-	-	-	-	-
120	≥ 32	R	4	S	≥ 64	R	≥ 8	R	≥ 8	R	0.5	S	≥ 8	R	≤ 0,25	S	≤ 2	S	≤ 1	S	≤ 0,06	S	≤ 0,12	S	≤ 0,5	S	1	S	≤ 16	S	4	S	≤ 20	S		-	+	-	-	-	-	-	-
121	≥ 32	R	16	R	≥ 64	R	≥ 8	R	≥ 8	R	32	R	≥ 8	R	≤ 0,25	S	4	S	≥ 16	R	≥ 4	R	≥ 4	R	≥ 4	R	8	I	≤ 16	S	4	S	≥ 320	R		-	+	-	-	+		+	-
122	≥ 32	R	4	S	8	R	≤ 0,25	S	≤ 0,5	S	≤ 0,12	S	≤ 1	S	≤ 0,25	S	≤ 2	S	≤ 1	S	≤ 0,06	S	≤ 0,12	S	≤ 0,5	S	8	I	32	S	4	S	≤ 20	S		+	-	-	-	-	-	-	-
123	≥ 32	R	8	S	≥ 64	R	≥ 8	R	≥ 8	R	8	I	≥ 8	R	≤ 0,25	S	≤ 2	S	≤ 1	S	≥ 4	R	≥ 4	R	≥ 4	R	8	I	≤ 16	S	≥ 64	R	≥ 320	R		-	+	-	-	-	-	-	-
124	≥ 32	R	8	S	≥ 64	R	≥ 8	R	≥ 8	R	8	I	≥ 8	R	≤ 0,25	S	≤ 2	S	≤ 1	S	≥ 4	R	≥ 4	R	≥ 4	R	8	I	≤ 16	S	≥ 64	R	≥ 320	R		-	-	-	-	-	-	-	-
125	≥ 32	R	16	R	8	R	≤ 0,25	S	≤ 0,5	S	≤ 0,12	S	≤ 1	S	≤ 0,25	S	≤ 2	S	≤ 1	S	≤ 0,06	S	≤ 0,12	S	≤ 0,5	S	≥ 16	R	≤ 16	S	4	S	≤ 20	S		-	-	-	-	-	-	-	-
126	≥ 32	R	≥ 32	R	≥ 64	R	≥ 8	R	≥ 8	R	32	R	≥ 8	R	≤ 0,25	S	≤ 2	S	≥ 16	R	≥ 4	R	1	I	≤ 0,5	S	8	I	≤ 16	S	4	S	≥ 320	R		-	+	+	+	+	+	+	-
127	4	S	≤ 2	S	8	R	≤ 0,25	S	1	S	≤ 0,12	S	≤ 1	S	≤ 0,25	S	≤ 2	S	≤ 1	S	0.5	S	1	I	≤ 0,5	S	2	S	≤ 16	S	4	S	≤ 20	S		-	-	+	-	-	-	-	-
128	≥ 32	R	8	S	8	R	≤ 0,25	S	≤ 0,5	S	≤ 0,12	S	≤ 1	S	≤ 0,25	S	≤ 2	S	≤ 1	S	≤ 0,06	S	≤ 0,12	S	≤ 0,5	S	≥ 16	R	≤ 16	S	4	S	≤ 20	S		-	-	-	-	-	-	-	-
129	≤ 2	S	≤ 2	S	8	R	≤ 0,25	S	≤ 0,5	S	≤ 0,12	S	≤ 1	S	≤ 0,25	S	≤ 2	S	≤ 1	S	1	S	1	I	1	S	1	S	≤ 16	S	≤ 2	S	≤ 20	S		-	-	-	-	-	-	-	-
130	≥ 32	R	8	S	8	R	≤ 0,25	S	≤ 0,5	S	≤ 0,12	S	≤ 1	S	≤ 0,25	S	≤ 2	S	≤ 1	S	0.5	S	0.5	S	≤ 0,5	S	1	S	≤ 16	S	8	S	≤ 20	S		-	-	-	-	-	-	-	-
131	≤ 2	S	≤ 2	S	8	R	≤ 0,25	S	≤ 0,5	S	≤ 0,12	S	≤ 1	S	≤ 0,25	S	≤ 2	S	≤ 1	S	≤ 0,06	S	≤ 0,12	S	≤ 0,5	S	2	S	≤ 16	S	16	I	≤ 20	S		-	-	-	-	-	-	-	-
132	≥ 32	R	≤ 2	S	≥ 64	R	≥ 8	R	≥ 8	R	4	S	≥ 8	R	≤ 0,25	S	≤ 2	S	≤ 1	S	0.5	S	0.5	S	≤ 0,5	S	1	S	≤ 16	S	4	S	≤ 20	S		-	+	-	+	-	-	-	-
133	≥ 32	R	16	R	16	R	2	S	4	I	0.5	S	2	S	≤ 0,25	S	4	S	≥ 16	R	≥ 4	R	≥ 4	R	≥ 4	R	≥ 16	R	≤ 16	S	16	I	≤ 20	S		-	-	-	-	-	-	+	-
134	≥ 32	R	16	R	16	R	2	S	4	I	0.5	S	2	S	≤ 0,25	S	4	S	≥ 16	R	≥ 4	R	≥ 4	R	≥ 4	R	≥ 16	R	32	S	16	I	≤ 20	S		-	-	-	-	-	-	-	-
135	≥ 32	R	16	R	8	R	2	S	4	I	0.5	S	2	S	≤ 0,25	S	4	S	≥ 16	R	≥ 4	R	≥ 4	R	≥ 4	R	≥ 16	R	≤ 16	S	16	I	≤ 20	S		-	-	-	-	-	-	+	-
136	≥ 32	R	4	S	8	R	≤ 0,25	S	≤ 0,5	S	≤ 0,12	S	≤ 1	S	≤ 0,25	S	≤ 2	S	≤ 1	S	≤ 0,06	S	≤ 0,12	S	≤ 0,5	S	≥ 16	R	≤ 16	S	≥ 64	R	≥ 320	R		-	-	-	-	-	-	+	-
137	≤ 2	S	≤ 2	S	8	R	≤ 0,25	S	≤ 0,5	S	≤ 0,12	S	≤ 1	S	≤ 0,25	S	≤ 2	S	≤ 1	S	0.5	S	1	I	≤ 0,5	S	1	S	≤ 16	S	8	S	≤ 20	S		-	-	+	-	-	-	-	-
138	≥ 32	R	4	S	≥ 64	R	≥ 8	R	≥ 8	R	8	I	≥ 8	R	≤ 0,25	S	≤ 2	S	≤ 1	S	≥ 4	R	≥ 4	R	≥ 4	R	8	I	≤ 16	S	4	S	≥ 320	R		-	+	-	-	-	-	-	-
139	≥ 32	R	8	S	≥ 64	R	≥ 8	R	≥ 8	R	8	I	≥ 8	R	≤ 0,25	S	≤ 2	S	≤ 1	S	≥ 4	R	≥ 4	R	≥ 4	R	8	I	≤ 16	S	4	S	≥ 320	R		-	+	-	-	-	-	-	-
140	≥ 32	R	8	S	16	R	≤ 0,25	S	≤ 0,5	S	≤ 0,12	S	≤ 1	S	≤ 0,25	S	≤ 2	S	≤ 1	S	≤ 0,06	S	≤ 0,12	S	≤ 0,5	S	≤ 0,5	S	≤ 16	S	8	S	≤ 20	S		-	-	-	-	-	-	-	-
141	≥ 32	R	4	S	≥ 64	R	≥ 8	R	≥ 8	R	8	I	≥ 8	R	≤ 0,25	S	≤ 2	S	≤ 1	S	≥ 4	R	≥ 4	R	≥ 4	R	8	I	≤ 16	S	4	S	≥ 320	R		-	+	-	-	-	-	-	-
142	≥ 32	R	8	S	≥ 64	R	≥ 8	R	≥ 8	R	8	I	≥ 8	R	≤ 0,25	S	≤ 2	S	≤ 1	S	≥ 4	R	≥ 4	R	≥ 4	R	8	I	≤ 16	S	4	S	≥ 320	R		-	+	-	-	-	-	-	-
143	≥ 32	R	4	S	≥ 64	R	≥ 8	R	≥ 8	R	8	I	≥ 8	R	≤ 0,25	S	≤ 2	S	≤ 1	S	≥ 4	R	≥ 4	R	≥ 4	R	8	I	≤ 16	S	4	S	≥ 320	R		-	+	-	-	-	-	-	-
144	≥ 32	R	16	R	8	R	≤ 0,25	S	≤ 0,5	S	≤ 0,12	S	≤ 1	S	≤ 0,25	S	≤ 2	S	≤ 1	S	≤ 0,06	S	≤ 0,12	S	≤ 0,5	S	1	S	≤ 16	S	8	S	≤ 20	S		-	-	-	-	-	-	-	-
145	≤ 2	S	≤ 2	S	8	R	≤ 0,25	S	≤ 0,5	S	≤ 0,12	S	≤ 1	S	≤ 0,25	S	≤ 2	S	≤ 1	S	≤ 0,06	S	≤ 0,12	S	≤ 0,5	S	1	S	≤ 16	S	8	S	≤ 20	S		-	-	-	-	-	-	-	-
146	≥ 32	R	16	R	16	R	≤ 0,25	S	≤ 0,5	S	≤ 0,12	S	≤ 1	S	≤ 0,25	S	≤ 2	S	≤ 1	S	≤ 0,06	S	≤ 0,12	S	≤ 0,5	S	1	S	≤ 16	S	4	S	≤ 20	S		-	-	-	-	-	-	-	-
147	≥ 32	R	8	S	8	R	≤ 0,25	S	≤ 0,5	S	0.25	S	≤ 1	S	≤ 0,25	S	≤ 2	S	≤ 1	S	≥ 4	R	≥ 4	R	≥ 4	R	≥ 16	R	≤ 16	S	16	I	≥ 320	R		-	-	-	-	-	-	-	-
148	≥ 32	R	8	S	≥ 64	R	≥ 8	R	≥ 8	R	8	I	≥ 8	R	≤ 0,25	S	≤ 2	S	≤ 1	S	≥ 4	R	≥ 4	R	≥ 4	R	1	S	≤ 16	S	≥ 64	R	≥ 320	R		+	+	-	-	-	-	+	-
149	≥ 32	R	8	S	8	R	≤ 0,25	S	≤ 0,5	S	≤ 0,12	S	≤ 1	S	≤ 0,25	S	≤ 2	S	≤ 1	S	≥ 4	R	≥ 4	R	≥ 4	R	1	S	≤ 16	S	≥ 64	R	≥ 320	R		-	-	-	-	-	-	-	-
150	≥ 32	R	8	S	8	R	≤ 0,25	S	≤ 0,5	S	≤ 0,12	S	≤ 1	S	≤ 0,25	S	≤ 2	S	≤ 1	S	0.5	S	1	I	≤ 0,5	S	2	S	≤ 16	S	16	I	≤ 20	S		-	-	+	-	-	-	-	-
151	≥ 32	R	≥ 32	R	8	R	0.5	S	≤ 0,5	S	≤ 0,12	S	2	S	≤ 0,25	S	16	R	≤ 1	S	≥ 4	R	≥ 4	R	≥ 4	R	1	S	≤ 16	S	8	S	≤ 20	S		-	-	-	-	-	-	-	-
152	≥ 32	R	8	S	8	R	≤ 0,25	S	≤ 0,5	S	≤ 0,12	S	≤ 1	S	≤ 0,25	S	≤ 2	S	≤ 1	S	0.5	S	1	I	≤ 0,5	S	≥ 16	R	≤ 16	S	16	I	≤ 20	S		-	-	-	-	-	-	-	-
153	≥ 32	R	8	S	8	R	≤ 0,25	S	≤ 0,5	S	≤ 0,12	S	≤ 1	S	≤ 0,25	S	≤ 2	S	≤ 1	S	0.5	S	1	I	≤ 0,5	S	≥ 16	R	≤ 16	S	16	I	≤ 20	S		-	-	+	-	-	-	-	-
154	≤ 2	S	≤ 2	S	8	R	≤ 0,25	S	≤ 0,5	S	≤ 0,12	S	≤ 1	S	≤ 0,25	S	≤ 2	S	≤ 1	S	0.5	S	1	I	≤ 0,5	S	1	S	≤ 16	S	4	S	≤ 20	S		-	-	+	-	-	-	-	-
155	≥ 32	R	16	R	8	R	≤ 0,25	S	1	S	0.5	S	≤ 1	S	≤ 0,25	S	≤ 2	S	≥ 16	R	≥ 4	R	≥ 4	R	≥ 4	R	≥ 16	R	≤ 16	S	16	I	≥ 320	R		-	-	+	-	-	-	-	-
156	≤ 2	S	≤ 2	S	8	R	≤ 0,25	S	≤ 0,5	S	≤ 0,12	S	≤ 1	S	≤ 0,25	S	≤ 2	S	≤ 1	S	0.5	S	1	I	≤ 0,5	S	4	S	≤ 16	S	≥ 64	R	≤ 20	S		-	-	-	-	-	-	-	-
157	≥ 32	R	8	S	8	R	≤ 0,25	S	≤ 0,5	S	≤ 0,12	S	≤ 1	S	≤ 0,25	S	≤ 2	S	≤ 1	S	0.5	S	1	I	≤ 0,5	S	≥ 16	R	≤ 16	S	8	S	≤ 20	S		-	-	+	-	-	-	-	-
158	≥ 32	R	4	S	≤ 4	S	≤ 0,25	S	≤ 0,5	S	≤ 0,12	S	≤ 1	S	≤ 0,25	S	≤ 2	S	≤ 1	S	≥ 4	R	≥ 4	R	≥ 4	R	≥ 16	R	≤ 16	S	≥ 64	R	≥ 320	R		-	-	-	-	-	-	-	-
159	≤ 2	S	≤ 2	S	≤ 4	S	≤ 0,25	S	≤ 0,5	S	≤ 0,12	S	≤ 1	S	≤ 0,25	S	≤ 2	S	≤ 1	S	0.5	S	1	I	≤ 0,5	S	2	S	≤ 16	S	16	I	≥ 320	R		-	-	+	-	-	-	+	-
160	≥ 32	R	8	S	≤ 4	S	≤ 0,25	S	≤ 0,5	S	≤ 0,12	S	≤ 1	S	≤ 0,25	S	≤ 2	S	≤ 1	S	0.5	S	1	I	≤ 0,5	S	2	S	≤ 16	S	16	I	≥ 320	R		+	-	+	-	-	-	+	-
161	8	S	≤ 2	S	16	R	0.5	S	1	S	0.25	S	≤ 1	S	≤ 0,25	S	≤ 2	S	≤ 1	S	0.5	S	1	I	1	S	1	S	≤ 16	S	8	S	≤ 20	S		-	-	-	+	-	-	-	-
162	≥ 32	R	8	S	≥ 64	R	≥ 8	R	≥ 8	R	32	R	≥ 8	R	≤ 0,25	S	≤ 2	S	≤ 1	S	≥ 4	R	≥ 4	R	≥ 4	R	≥ 16	R	≤ 16	S	≥ 64	R	≥ 320	R		+	+	-	-	-	-	+	-
163	≥ 32	R	8	S	≥ 64	R	≥ 8	R	≥ 8	R	32	R	≥ 8	R	≤ 0,25	S	≤ 2	S	≤ 1	S	≥ 4	R	≥ 4	R	≥ 4	R	≥ 16	R	≤ 16	S	≥ 64	R	≥ 320	R		-	-	-	-	-	-	-	-
164	*8	R	≥ 32	R	≥ 64	R	2	S	2	S	1	S	≤ 1	S	≤ 0,25	S	≤ 2	S	≤ 1	S	≤ 0,06	S	≤ 0,12	I	≤ 0,5	S	4	S	64	I	8	S	≤ 20	S		-	-	-	-	-	-	-	-
165	8	S	4	S	16	R	0.5	S	1	S	0.25	S	≤ 1	S	≤ 0,25	S	≤ 2	S	≤ 1	S	0.5	S	1	I	1	S	1	S	≤ 16	S	16	I	≤ 20	S		-	-	+	-	-	-	-	-
166	≤ 2	S	≤ 2	S	8	R	≤ 0,25	S	≤ 0,5	S	≤ 0,12	S	≤ 1	S	≤ 0,25	S	≤ 2	S	≤ 1	S	≤ 0,06	S	≤ 0,12	S	≤ 0,5	S	1	S	≤ 16	S	8	S	≤ 20	S		-	-	-	-	-	-	-	-
167	≥ 32	R	16	R	≥ 64	R	≥ 8	R	≥ 8	R	8	I	≥ 8	R	≤ 0,25	S	4	S	≥ 16	R	≥ 4	R	≥ 4	R	≥ 4	R	≥ 16	R	32	S	16	I	≤ 20	S		+	+	-	-	-	-	+	-
168	≥ 32	R	4	S	8	R	0.5	S	≤ 0,5	S	≤ 0,12	S	≤ 1	S	≤ 0,25	S	≤ 2	S	≤ 1	S	≤ 0,06	S	≤ 0,12	S	≤ 0,5	S	≥ 16	R	≤ 16	S	4	S	≤ 20	S		-	-	-	-	-	-	-	-
169	≤ 2	S	≤ 2	S	16	R	≤ 0,25	S	≤ 0,5	S	≤ 0,12	S	≤ 1	S	≤ 0,25	S	≤ 2	S	≤ 1	S	0.5	S	1	I	≤ 0,5	S	1	S	≤ 16	S	4	S	≤ 20	S		-	-	+	-	-	-	-	-
170	≥ 32	R	≥ 32	R	≥ 64	R	≥ 8	R	≥ 8	R	2	S	≥ 8	R	≤ 0,25	S	≤ 2	S	≤ 1	S	≤ 0,06	S	≤ 0,12	S	≤ 0,5	S	1	S	≤ 16	S	8	S	≤ 20	S		-	-	-	-	-	-	-	-
171	≥ 32	R	≥ 32	R	≥ 64	R	≥ 8	R	≥ 8	R	2	S	≥ 8	R	≤ 0,25	S	≤ 2	S	≤ 1	S	≤ 0,06	S	≤ 0,12	S	≤ 0,5	S	1	S	≤ 16	S	8	S	≤ 20	S		-	-	-	-	-	-	-	-
172	≤ 2	S	≤ 2	S	8	R	≤ 0,25	S	≤ 0,5	S	≤ 0,12	S	≤ 1	S	≤ 0,25	S	≤ 2	S	≤ 1	S	0.5	S	1	I	≤ 0,5	S	1	S	≤ 16	S	4	S	≤ 20	S		-	-	+	-	-	-	-	-
173	≥ 32	R	4	S	8	R	≤ 0,25	S	1	S	≤ 0,12	S	≤ 1	S	≤ 0,25	S	≤ 2	S	≤ 1	S	0.5	S	1	I	≤ 0,5	S	1	S	≤ 16	S	16	I	≤ 20	S		-	-	+	-	-	-	-	-
174	≥ 32	R	4	S	8	R	≤ 0,25	S	1	S	≤ 0,12	S	≤ 1	S	≤ 0,25	S	≤ 2	S	≤ 1	S	1	S	1	I	1	S	1	S	≤ 16	S	16	I	≤ 20	S		+	-	+	-	-	-	-	-
175	≥ 32	R	8	S	8	R	≤ 0,25	S	≤ 0,5	S	≤ 0,12	S	≤ 1	S	≤ 0,25	S	≤ 2	S	≤ 1	S	0.5	S	1	I	≤ 0,5	S	1	S	≤ 16	S	16	I	≤ 20	S		-	-	+	-	-	-	-	-
176	≥ 32	R	8	S	≤ 4	S	≤ 0,25	S	≤ 0,5	S	≤ 0,12	S	≤ 1	S	≤ 0,25	S	≤ 2	S	≤ 1	S	≤ 0,06	S	≤ 0,12	S	≤ 0,5	S	1	S	≤ 16	S	8	S	≤ 20	S		-	-	-	-	-	-	-	-
177	≥ 32	R	8	S	8	R	≤ 0,25	S	≤ 0,5	S	≤ 0,12	S	≤ 1	S	≤ 0,25	S	≤ 2	S	≤ 1	S	≥ 4	R	≥ 4	R	≥ 4	R	≥ 16	R	≤ 16	S	≥ 64	R	≤ 20	S		+	-	+	-	-	-	-	-
178	≥ 32	R	8	S	≥ 64	R	≥ 8	R	≥ 8	R	2	S	≥ 8	R	≤ 0,25	S	≤ 2	S	≤ 1	S	≤ 0,06	S	≤ 0,12	S	≤ 0,5	S	2	S	≤ 16	S	8	S	≤ 20	S		-	+	-	-	-	-	-	-
179	≥ 32	R	≥ 32	R	≥ 64	R	≥ 8	R	≥ 8	R	2	S	2	S	≤ 0,25	S	≤ 2	S	≤ 1	S	≤ 0,06	S	≤ 0,12	S	≤ 0,5	S	1	S	≤ 16	S	≥ 64	R	≤ 20	S		-	-	-	-	-	-	-	-
180	≥ 32	R	≥ 32	R	≥ 64	R	≥ 8	R	≥ 8	R	2	S	2	S	≤ 0,25	S	≤ 2	S	≤ 1	S	≤ 0,06	S	≤ 0,12	S	≤ 0,5	S	1	S	≤ 16	S	≥ 64	R	≤ 20	S		-	-	-	-	-	-	-	-
181	≥ 32	R	8	S	8	R	≤ 0,25	S	≤ 0,5	S	≤ 0,12	S	≤ 1	S	≤ 0,25	S	≤ 2	S	≤ 1	S	≤ 0,06	S	≤ 0,12	S	≤ 0,5	S	1	S	≤ 16	S	8	S	≤ 20	S		-	-	-	-	-	-	-	-
182	≤ 2	S	≤ 2	S	≤ 4	S	≤ 0,25	S	≤ 0,5	S	≤ 0,12	S	≤ 1	S	≤ 0,25	S	≤ 2	S	≤ 1	S	1	S	1	I	≤ 0,5	S	1	S	≤ 16	S	4	S	≤ 20	S		-	-	+	-	-	-	-	-
183	≥ 32	R	8	S	≤ 4	S	≤ 0,25	S	≤ 0,5	S	≤ 0,12	S	≤ 1	S	≤ 0,25	S	≤ 2	S	≤ 1	S	0.5	S	0.5	S	≤ 0,5	S	1	S	≤ 16	S	8	S	≥ 320	R		-	-	-	-	-	-	-	-
184	≥ 32	R	8	S	≤ 4	S	≤ 0,25	S	≤ 0,5	S	≤ 0,12	S	≤ 1	S	≤ 0,25	S	≤ 2	S	≤ 1	S	0.5	S	1	I	≤ 0,5	S	2	S	≤ 16	S	8	S	≥ 320	R		+	-	+	-	-	-	+	-
185	≥ 32	R	4	S	8	R	0.5	S	≤ 0,5	S	≤ 0,12	S	≤ 1	S	≤ 0,25	S	≤ 2	S	≤ 1	S	0.5	S	1	I	≤ 0,5	S	≥ 16	R	≤ 16	S	≥ 64	R	≤ 20	S		+	-	+	+	-	-	-	-
186	≥ 32	R	8	S	8	R	≤ 0,25	S	≤ 0,5	S	≤ 0,12	S	≤ 1	S	≤ 0,25	S	≤ 2	S	≤ 1	S	0.5	S	1	I	≤ 0,5	S	≥ 16	R	≤ 16	S	≥ 64	R	≤ 20	S		-	-	-	+	-	-	-	-
187	≥ 32	R	8	S	8	R	≤ 0,25	S	≤ 0,5	S	≤ 0,12	S	≤ 1	S	≤ 0,25	S	≤ 2	S	≤ 1	S	0.5	S	1	I	≤ 0,5	S	≥ 16	R	≤ 16	S	≥ 64	R	≤ 20	S		+	-	-	+	-	-	-	-
188	≤ 2	S	≤ 2	S	8	R	≤ 0,25	S	≤ 0,5	S	≤ 0,12	S	≤ 1	S	≤ 0,25	S	≤ 2	S	≤ 1	S	0.5	S	1	I	≤ 0,5	S	≥ 16	R	≤ 16	S	4	S	≤ 20	S		-	-	+	-	-	-	-	-
189	≥ 32	R	8	S	≥ 64	R	≤ 0,25	S	≤ 0,5	S	0.25	S	≥ 8	R	≤ 0,25	S	≤ 2	S	≤ 1	S	≤ 0,06	S	≤ 0,12	S	≤ 0,5	S	≥ 16	R	≤ 16	S	≥ 64	R	≥ 320	R		-	-	-	-	-	-	-	-
190	≥ 32	R	≤ 2	S	≥ 64	R	≥ 8	R	≥ 8	R	4	S	≥ 8	R	≤ 0,25	S	≤ 2	S	≥ 16	R	≤ 0,06	S	≤ 0,12	S	≤ 0,5	S	≥ 16	R	≤ 16	S	≥ 64	R	≥ 320	R		-	+	-	-	-	-	+	-
191	≥ 32	R	8	S	16	R	0.5	S	1	S	≤ 0,12	S	≤ 1	S	≤ 0,25	S	≤ 2	S	≤ 1	S	0.5	S	1	I	≤ 0,5	S	≥ 16	R	≤ 16	S	8	S	≤ 20	S		-	-	-	-	-	-	-	-
192	≥ 32	R	16	R	8	R	0.5	S	1	S	≤ 0,12	S	≤ 1	S	≤ 0,25	S	≤ 2	S	≤ 1	S	1	S	1	I	1	S	≥ 16	R	≤ 16	S	8	S	≤ 20	S		+	-	+	-	-	-	-	-
193	≥ 32	R	4	S	8	R	≤ 0,25	S	≤ 0,5	S	≤ 0,12	S	≤ 1	S	≤ 0,25	S	≤ 2	S	≥ 16	R	≤ 0,06	S	≤ 0,12	S	≤ 0,5	S	≤ 0,5	S	≤ 16	S	≤ 2	S	≤ 20	S		-	-	-	-	-	-	-	-
194	≤ 2	S	≤ 2	S	≤ 4	S	≤ 0,25	S	≤ 0,5	S	≤ 0,12	S	≤ 1	S	≤ 0,25	S	≤ 2	S	≤ 1	S	0.5	S	1	I	≤ 0,5	S	≤ 0,5	S	≤ 16	S	4	S	≤ 20	S		-	-	+	-	-	-	-	-
195	≥ 32	R	16	R	8	R	≤ 0,25	S	1	S	0.25	S	≤ 1	S	≤ 0,25	S	≤ 2	S	≤ 1	S	≥ 4	R	≥ 4	R	≥ 4	R	1	S	≤ 16	S	8	S	≤ 20	S		-	-	-	-	-	-	-	-
196	≥ 32	R	4	S	8	R	≤ 0,25	S	≤ 0,5	S	≤ 0,12	S	≤ 1	S	≤ 0,25	S	≤ 2	S	≤ 1	S	≥ 4	R	≥ 4	R	≥ 4	R	1	S	≤ 16	S	8	S	≤ 20	S		+	-	+	-	-	-	-	-
197	≥ 32	R	8	S	≥ 64	R	≥ 8	R	≥ 8	R	8	I	≥ 8	R	≤ 0,25	S	≤ 2	S	≤ 1	S	≥ 4	R	≥ 4	R	≥ 4	R	2	S	≤ 16	S	8	S	≥ 320	R		-	+	-	-	-	-	-	-
198	≥ 32	R	8	S	≥ 64	R	≥ 8	R	≥ 8	R	8	I	≥ 8	R	≤ 0,25	S	≤ 2	S	≤ 1	S	≥ 4	R	≥ 4	R	≥ 4	R	1	S	≤ 16	S	8	S	≥ 320	R		+	+	-	-	-	-	+	-
199	≥ 32	R	4	S	≥ 64	R	≥ 8	R	≥ 8	R	8	I	≥ 8	R	≤ 0,25	S	≤ 2	S	≤ 1	S	≥ 4	R	≥ 4	R	≥ 4	R	1	S	≤ 16	S	4	S	≥ 320	R		+	+	+	-	-	-	+	-
200	≥ 32	R	16	R	8	R	≤ 0,25	S	≤ 0,5	S	≤ 0,12	S	≤ 1	S	≤ 0,25	S	≤ 2	S	≤ 1	S	≤ 0,06	S	≤ 0,12	S	≤ 0,5	S	1	S	≤ 16	S	4	S	≤ 20	S		-	-	-	-	-	-	-	-
201	≤ 2	S	≤ 2	S	≤ 4	S	≤ 0,25	S	≤ 0,5	S	≤ 0,12	S	≤ 1	S	≤ 0,25	S	≤ 2	S	≤ 1	S	≤ 0,06	S	≤ 0,12	S	≤ 0,5	S	≤ 0,5	S	≤ 16	S	≤ 2	S	≤ 20	S		-	-	-	-	-	-	-	-
202	≥ 32	R	8	S	8	R	≤ 0,25	S	≤ 0,5	S	≤ 0,12	S	≤ 1	S	≤ 0,25	S	≤ 2	S	≤ 1	S	≤ 0,06	S	≤ 0,12	S	≤ 0,5	S	≥ 16	R	≤ 16	S	8	S	≥ 320	R		-	-	-	-	-	-	+	-
203	4	S	≤ 2	S	8	R	≤ 0,25	S	≤ 0,5	S	≤ 0,12	S	≤ 1	S	≤ 0,25	S	≤ 2	S	≤ 1	S	0.5	S	1	I	≤ 0,5	S	1	S	≤ 16	S	8	S	≥ 320	R		-	-	+	-	-	-	-	-
204	≥ 32	R	8	S	8	R	≤ 0,25	S	≤ 0,5	S	≤ 0,12	S	≤ 1	S	≤ 0,25	S	≤ 2	S	≤ 1	S	0.12	S	≤ 0,12	S	≤ 0,5	S	8	I	≤ 16	S	8	S	≥ 320	R		-	-	-	-	-	-	+	-
205	≤ 2	S	≤ 2	S	8	R	≤ 0,25	S	≤ 0,5	S	≤ 0,12	S	≤ 1	S	≤ 0,25	S	≤ 2	S	≤ 1	S	≥ 4	R	≥ 4	R	≥ 4	R	≥ 16	R	≤ 16	S	≥ 64	R	≥ 320	R		-	-	-	+	-	-	-	-
206	≤ 2	S	≤ 2	S	8	R	≤ 0,25	S	≤ 0,5	S	≤ 0,12	S	≤ 1	S	≤ 0,25	S	≤ 2	S	≤ 1	S	≥ 4	R	≥ 4	R	≥ 4	R	≥ 16	R	≤ 16	S	≥ 64	R	≥ 320	R		-	-	-	-	-	-	+	-
207	≤ 2	S	≤ 2	S	≤ 4	S	≤ 0,25	S	≤ 0,5	S	≤ 0,12	S	≤ 1	S	≤ 0,25	S	≤ 2	S	≤ 1	S	≥ 4	R	≥ 4	R	≥ 4	R	≥ 16	R	≤ 16	S	≥ 64	R	≥ 320	R		-	-	-	-	-	-	+	-
208	8	S	4	S	16	R	2	S	1	S	1	S	≤ 1	S	0.5	S	≤ 2	S	≤ 1	S	≤ 0,06	S	≤ 0,12	S	≤ 0,5	S	2	S	32	S	16	I	≤ 20	S		+	-	-	-	-	-	-	-
209	≤ 2	S	≤ 2	S	8	R	≤ 0,25	S	≤ 0,5	S	≤ 0,12	S	≤ 1	S	≤ 0,25	S	≤ 2	S	≤ 1	S	≥ 4	R	≥ 4	R	≥ 4	R	≥ 16	R	≤ 16	S	≥ 64	R	≥ 320	R		-	-	-	-	-	-	+	-
210	≤ 2	S	≤ 2	S	8	R	≤ 0,25	S	≤ 0,5	S	≤ 0,12	S	≤ 1	S	≤ 0,25	S	≤ 2	S	≤ 1	S	≥ 4	R	≥ 4	R	≥ 4	R	≥ 16	R	≤ 16	S	≥ 64	R	≥ 320	R		-	-	-	-	-	-	+	-
211	≤ 2	S	≤ 2	S	8	R	≤ 0,25	S	≤ 0,5	S	≤ 0,12	S	≤ 1	S	≤ 0,25	S	≤ 2	S	≤ 1	S	≥ 4	R	≥ 4	R	≥ 4	R	≥ 16	R	≤ 16	S	≥ 64	R	≥ 320	R		-	-	-	-	-	-	+	-
212	8	S	≤ 2	S	≤ 4	S	≤ 0,25	S	≤ 0,5	S	≤ 0,12	S	≤ 1	S	≤ 0,25	S	≤ 2	S	≤ 1	S	≤ 0,06	S	≤ 0,12	S	≤ 0,5	S	≤ 0,5	S	≤ 16	S	≤ 2	S	≤ 20	S		-	-	-	-	-	-	-	-
213	≤ 2	S	≤ 2	S	8	R	≤ 0,25	S	1	S	≤ 0,12	S	≤ 1	S	≤ 0,25	S	≤ 2	S	≤ 1	S	0.5	S	1	I	≤ 0,5	S	2	S	≤ 16	S	16	I	≤ 20	S		-	-	+	-	-	-	-	-
214	≤ 2	S	≤ 2	S	8	R	≤ 0,25	S	≤ 0,5	S	≤ 0,12	S	≤ 1	S	≤ 0,25	S	≤ 2	S	≤ 1	S	≤ 0,06	S	≤ 0,12	S	≤ 0,5	S	1	S	≤ 16	S	8	S	≤ 20	S		-	-	-	-	-	-	-	-
215	≥ 32	R	4	S	≥ 64	R	≥ 8	R	≥ 8	R	8	I	≥ 8	R	≤ 0,25	S	≤ 2	S	≤ 1	S	0.5	S	1	I	≤ 0,5	S	≥ 16	R	≤ 16	S	≥ 64	R	≥ 320	R		-	+	-	+	-	-	+	-
216	≥ 32	R	4	S	≥ 64	R	≥ 8	R	≥ 8	R	8	I	≥ 8	R	≤ 0,25	S	≤ 2	S	≤ 1	S	0.5	S	1	I	1	S	≥ 16	R	≤ 16	S	≥ 64	R	≥ 320	R		-	+	-	+	-	-	+	-
217	≥ 32	R	4	S	≥ 64	R	≥ 8	R	≥ 8	R	32	R	≥ 8	R	0.5	S	≤ 2	S	≤ 1	S	0.5	S	0.5	S	≤ 0,5	S	2	S	64	I	8	S	≤ 20	S		+	-	-	-	-	-	-	-
218	≤ 2	S	≤ 2	S	8	R	≤ 0,25	S	≤ 0,5	S	≤ 0,12	S	≤ 1	S	≤ 0,25	S	≤ 2	S	≤ 1	S	1	S	1	I	1	S	1	S	≤ 16	S	4	S	≤ 20	S		-	-	+	-	-	-	-	-
219	≥ 32	R	≤ 2	S	8	R	0,5*	R	≤ 0,5	S	4	S	≤ 1	S	≤ 0,25	S	4	S	≤ 1	S	≥ 4	R	≥ 4	R	≥ 4	R	≥ 16	R	32	S	≥ 64	R	≥ 320	R		+	-	-	-	-	-	+	-
220	≥ 32	R	4	S	≥ 64	R	≥ 8	R	≥ 8	R	2	S	≥ 8	R	≤ 0,25	S	≤ 2	S	≤ 1	S	≥ 4	R	≥ 4	R	≥ 4	R	8	I	≤ 16	S	≥ 64	R	≥ 320	R		+	+	-	-	-	-	+	-
221	≥ 32	R	4	S	8	R	≤ 0,25	S	≤ 0,5	S	≤ 0,12	S	≤ 1	S	≤ 0,25	S	≤ 2	S	≤ 1	S	≥ 4	R	≥ 4	R	2	I	≥ 16	R	32	S	4	S	≥ 320	R		+	-	+	-	-	-	+	-
222	≥ 32	R	≥ 32	R	≥ 64	R	≥ 8	R	≥ 8	R	32	R	≥ 8	R	≤ 0,25	S	≤ 2	S	≤ 1	S	≤ 0,06	S	≤ 0,12	S	≤ 0,5	S	1	S	≤ 16	S	8	S	≤ 20	S		-	-	-	-	-	-	-	-
223	≥ 32	R	≥ 32	R	≥ 64	R	≥ 8	R	≥ 8	R	32	R	≥ 8	R	≤ 0,25	S	≤ 2	S	≤ 1	S	≤ 0,06	S	≤ 0,12	S	≤ 0,5	S	1	S	≤ 16	S	4	S	≤ 20	S		-	-	-	-	-	-	-	-
224	≥ 32	R	8	S	≥ 64	R	≥ 8	R	≥ 8	R	0.5	S	≥ 8	R	≤ 0,25	S	≤ 2	S	≤ 1	S	≤ 0,06	S	≤ 0,12	S	≤ 0,5	S	≥ 16	R	≤ 16	S	4	S	≤ 20	S		-	+	-	-	-	-	-	-
